# Supplementary material for: The Ms6 Mycolyl-Arabinogalactan Esterase LysB is Essential for an Efficient Mycobacteriophage-Induced Lysis
Source: Viruses. 2017 Nov 17;9(11):343. doi: 10.3390/v9110343 (PMC5707550; doi:10.3390/v9110343)
Supplement: Supplementary file 1 [file viruses-09-00343-s001.zip]

Archive with 4 entries (3 files):
- suppl/
- suppl/Figure S1.pdf
- suppl/Movie SI legend.pdf
- suppl/MOVIE_S1 .mov
